# Supplementary material for: AI in High-Frequency Micro-Ultrasound: Advancing Prostate Imaging from Segmentation to Cancer Detection
Source: Cancers (Basel). 2026 Feb 18;18(4):665. doi: 10.3390/cancers18040665 (PMC12939672; doi:10.3390/cancers18040665)
Supplement: Supplementary file 1 [file cancers-18-00665-s001.zip]

Archive with 1 entries (1 files):
- cancers-4123898-supplementary.pdf
